# Supplementary material for: Diminished Immune Response and Elevated Abundance in Gut Microbe Dubosiella in Mouse Models of Chronic Colitis with GBP5 Deficiency
Source: Biomolecules. 2024 Jul 20;14(7):873. doi: 10.3390/biom14070873 (PMC11274912; doi:10.3390/biom14070873)
Supplement: Supplementary file 1 [file biomolecules-14-00873-s001.zip]

Archive with 1 entries (1 files):
- biomolecules-3116785-supplementary.pdf
